# Supplementary material for: Comparison between Enteroscopy-, Laparoscopy- and Endoscopic Ultrasound-Assisted Endoscopic Retrograde Cholangio-Pancreatography in Patients with Surgically Altered Anatomy: A Systematic Review and Meta-Analysis
Source: Life (Basel). 2022 Oct 20;12(10):1646. doi: 10.3390/life12101646 (PMC9605390; doi:10.3390/life12101646)
Supplement: Supplementary file 1 [file life-12-01646-s001.zip]

Archive with 2 entries (2 files):
- life-1932318-supplementary.pdf
- Supplementary Table S2.pdf
